# Supplementary material for: Integrative statistical analyses of multiple liquid biopsy analytes in metastatic breast cancer
Source: Genome Med. 2021 May 17;13:85. doi: 10.1186/s13073-021-00902-1 (PMC8130163; doi:10.1186/s13073-021-00902-1)
Supplement: Supplementary file 1 — Additional file 1: Table S1. Patient characteristics. [file 13073_2021_902_MOESM1_ESM.xlsx]

## Sheet: Table S1
Additional File 1: Table S1: Patient characteristics
Patient and tumor characteristics	n=26	%
Median (IQR) age at blood draw (years)	59.5 (15.1)
<50 years old	3	12
≥50 years old	23	88
Survival (status April 2020)
median (IQR) follow up time (months)	113 (97)
alive	5	19
deceased	21	81
Metastases
Primary	8	31
Secondary	18	69
Progress of metastases
OSS	12
HEP	10
LYM	10
PUL	8
PLE	4
OTH	2
SKI	2
BRA	1
Histologic grade
Grade 1	1	4
Grade 2	18	69
Grade 3	3	12
Grade unknown	4	15
Tumor size at primary diagnosis
T1	6	23
T2	11	42
T3	2	8
T4	3	12
T unknown	4	15
Nodal status at primary diagnosis
N0	7	23
N1	9	35
N2	1	4
N3	2	8
N unknown	7	27
Tumor histology
Ductal	15	58
Lobular	2	8
Combination	2	8
Other	1	4
Unknown	6	23
Receptor status primary tumor
ER
Positive	22	85
Negative	1	4
Unknown	3	12
PR
Positive	20	77
Negative	3	12
Unknown	3	12
HER2
Positive	0	0
Negative	22	85
Unknown	4	15
Receptor status Metastasis
ER
Positive	21	81
Negative	1	4
Unknown	4	15
PR
Positive	14	54
Negative	8	31
Unknown	4	15
HER2
Positive	1	4
Negative	20	77
Unknown	5	19
