# Supplementary material for: Integrative statistical analyses of multiple liquid biopsy analytes in metastatic breast cancer
Source: Genome Med. 2021 May 17;13:85. doi: 10.1186/s13073-021-00902-1 (PMC8130163; doi:10.1186/s13073-021-00902-1)
Supplement: Supplementary file 3 — Additional file 3: Table S2. Sequencing quality parameters. [file 13073_2021_902_MOESM3_ESM.xlsx]

## Sheet: Table S2
Additional file 3: Table S2: Sequencing quality parameters
	cfDNA sequencing												CTC gDNA sequencing
	Plasma source for cfDNA isolation	Input DNA amount in Library Preparation [ng]	Library yield [nM]	read fragments total [million]	read fragments with primer found, on-target [%]	UMIs [million]	read fragments per UMI	UMI coverage	% of primers >= 5% of mean MT depth	mean primer read fragment depth	mean read depth	90th percentile estimated minimum detectible allele fraction (LOD)	CTC gDNA isolation from duplicate of mRNA-free CTC lysates?	Library yield [nM]	read fragments total [million]	read fragments with primer found, on-target [%]	UMIs [million]	read fragments per UMI	UMI coverage	% of primers >= 5% of mean MT depth	mean primer read fragment depth	mean read depth	90th percentile estimated minimum detectible allele fraction (LOD)
Exclusion criteria				<4				<400	<94.00
Patient
HR+HER2- #1	3.5	13.265	291.18	4.11386	99.67	0.840292	4.4	703.76	95.9	3087.69	5549.38	0.0333	Yes	72.3535	15.8723	97.62	5.89057	1.7	4933.48	98.99	8294.52	8208.18	0.0357
HR+HER2- #2	3.6	17.005	289.136	5.82297	99.19	1.79487	2.9	1503.24	99.58	4291.67	7431.84	0.014	Yes	91.1963	15.4961	98.85	0.304997	42.8	255.44	98.99	10932.9	13391.3	0.3
HR+HER2- #3	3.1	60	327.342	5.52947	99.1	2.9904	1.6	2504.52	99.5	3983.62	6723.18	0.0118	Yes	137.019	12.2309	98.84	0.354015	29.1	296.49	99.16	8623.08	10583.1	0.15
HR+HER2- #4	3.8	13.265	351.06	4.66952	99.08	1.28335	3.2	1074.84	99.58	3439.57	5891.14	0.0174	Yes	141.145	14.2389	98.87	0.703986	16.8	589.6	98.99	9915.62	11750.8	0.1
HR+HER2- #7	4	25.964	297.744	4.35654	99.5	1.24303	3	1041.06	97.99	3122.81	5455.16	0.0185	Yes	34.803	13.4126	99	0.076259	145.8	63.87	99.08	9316.34	12183.6	1
HR+HER2- #8	4.7	60	226.676	4.81189	99.47	1.28078	3.2	1072.68	95.81	3403.05	5855.25	0.0278	Yes	84.112	11.9794	98.77	0.207919	48.4	174.14	99.08	8436.37	10738.2	0.3
HR+HER2- #12	4.4	45.975	390.575	4.90713	99.14	2.35061	1.8	1968.69	99.58	3637.62	6246.65	0.0114	Yes	62.7563	13.0785	98.85	0.168821	64.4	141.39	99.08	9113.29	11748.9	0.3
HR+HER2- #13	4.6	49.766	371.204	5.15843	99.13	2.7206	1.7	2278.56	99.58	3759.92	6293	0.0115	Yes	38.2809	11.4938	98.91	0.068655	135.6	57.5	99.5	7800.76	10302.5	1
HR+HER2- #15	4.8	60	318.253	5.28171	99.04	2.10658	2.2	1764.3	99.33	3826.3	6085.2	0.014	Yes	17.4891	10.2576	98.91	0.127447	65.4	106.74	99.25	6980.98	8652.12	0.3
HR+HER2- #16	5.7	60	393.698	4.74887	99.11	2.60073	1.6	2178.17	99.33	3463.25	5655.24	0.0125	Yes	119.795	12.4579	98.83	0.475483	21.7	398.23	98.91	8624.43	10567.3	0.15
HR+HER2- #17	4.7	36.529	419.609	5.0248	99.06	2.03222	2.1	1702.03	99.66	3626.29	6092.21	0.0123	Yes	71.7755	15.1376	98.74	0.253229	49.4	212.08	99.16	10483	13169.8	0.3
HR+HER2- #18	4.9	60	283.11	7.15293	99.04	3.48652	1.8	2920.03	99.5	5111.85	8552.94	0.0092	Yes	76.711	15.4368	98.75	0.236141	54	197.77	98.99	10689.6	13310.7	0.3
HR+HER2- #19	4.2	43.374	277.159	7.08252	99.07	2.51626	2.4	2107.42	99.66	5049.03	8669.71	0.0106	Yes	125.688	14.4263	98.71	0.563019	21.4	471.54	98.99	10083.3	12523.6	0.15
HR+HER2- #20	3.4	43.943	342.996	5.15946	98.87	2.40508	1.9	2014.31	99.58	3752.17	6428.5	0.0118	Yes	124.287	12.4154	98.7	0.503307	20.3	421.53	98.99	8564.53	10520.4	0.15
HR+HER2- #21	6.2	23.066	246.657	7.70318	99.16	2.01884	3.4	1690.82	99.66	5717.08	10102.3	0.0127	Yes	133.203	12.9653	98.75	0.61081	17.5	511.57	98.49	8932.62	10815.1	0.1
HR+HER2- #22	3	28.174	309.13	6.66248	99.31	2.1712	2.7	1818.43	99.33	4908.82	8138.12	0.0132	Yes	97.3956	13.1085	99.01	0.705561	15.7	590.92	98.74	9279.63	11568.7	0.075
HR+HER2- #23	3.5	16.935	255.602	7.27953	99.13	1.50541	4.3	1260.82	99.58	5408.73	9487.43	0.014	Yes	82.7243	13.2846	98.96	1.65113	6.8	1382.86	98.83	9401.08	11831.4	0.0364
HR+HER2- #24	5	38.317	270.488	7.28311	99.06	2.88349	2.2	2414.98	99.66	5361.43	9584.15	0.0087	Yes	33.9695	10.3459	98.91	0.535788	15.7	448.73	97.99	7033.17	8961.56	0.1
HR+HER2- #25	3.8	41.673	260.914	7.46629	99.13	2.55443	2.6	2139.38	99.41	5472.29	9670.73	0.0116	Yes	47.0912	11.6054	99.01	0.341538	28.8	286.05	98.49	8234.62	10719.5	0.15
HR+HER2- #26	3.9	60	281.194	5.54873	99.45	2.75834	1.7	2310.17	95.39	3907.81	6448.26	0.0174	Yes	37.4463	13.522	98.87	0.480953	22.9	402.81	98.58	9249.93	11796.6	0.1
HR+HER2- #27	3.3	60	288.044	6.22999	99.1	1.19899	4.5	1004.18	99.66	4545.56	7946.63	0.0154	Yes	90.5076	13.2027	98.91	0.662109	16.9	554.53	98.66	9380.59	11945.8	0.075
HR+HER2- #29	5.2	60	322.476	6.13651	99.06	2.24918	2.4	1883.74	99.5	4468.86	7387.39	0.0127	Yes	96.4765	11.4294	98.89	0.431819	22.3	361.66	99.16	8068.02	10288.5	0.1
HR+HER2- #30	1.2	5.196	307.004	5.39232	99.11	0.818259	5.8	685.31	99.66	3984.56	6678.37	0.02	No	59.3146	11.5769	98.99	0.334613	29.5	280.25	98.91	8265.95	10831.9	0.15
HR+HER2- #31	4.8	37.557	270.488	7.70083	99.05	3.01934	2.2	2528.76	99.66	5584.09	9221.67	0.0107	Yes	52.5824	11.4188	99.04	0.585823	16.5	490.64	98.49	8116.65	10755.2	0.06
HR+HER2- #32	5.5	23.744	305.746	7.43585	98.99	1.87623	3.4	1571.38	99.5	5388.37	8728.62	0.015	No	34.0936	11.4099	98.94	0.254641	37.5	213.27	98.16	8004.17	10385.3	0.3
HR+HER2- #33	5.5	57.283	294.332	6.59459	99.17	2.8911	2	2421.36	99.58	4880.27	8754.34	0.0085	No	51.8923	11.2748	98.88	0.467016	20.7	391.14	98.66	8120.4	10916.6	0.075
mean	4.24231	40.0397	307.378	5.97129	99.1612	2.13831	2.73077	1790.88	99.045	4353.18	7426.06	0.0144615		77.4657	12.8107	98.8273	0.653679	37.2154	547.47	98.8585	8844.06	11094.9	0.225273
