# Supplementary material for: Integrative statistical analyses of multiple liquid biopsy analytes in metastatic breast cancer
Source: Genome Med. 2021 May 17;13:85. doi: 10.1186/s13073-021-00902-1 (PMC8130163; doi:10.1186/s13073-021-00902-1)
Supplement: Supplementary file 4 — Additional file 4: Table S3. Called cfDNA and CTCgDNA variants, their corresponding allele frequencies and indication of identical variants detected in the germline control. [file 13073_2021_902_MOESM4_ESM.xlsx]

## Sheet: Table S3
Additional file 4: Table S3: Called cfDNA and CTCgDNA variants, their corresponding allele frequencies and indication of identical variants detected in the germline control.
	variant detected at least in one LBA and also detected in the germline control												variant detected at least in one LBA but not detected in the germline control												variant detected at least in one LBA (germline control was not available)
	cfDNA																																										CTC variants
Patient	AKT1_p.E17K	AR_p.L57Q	BRCA1_p.Y1584*	BRCA2_p.C1591F	BRCA2_p.E1254D	BRCA2_p.E462G	BRCA2_p.I2672V	BRCA2_p.K1690N	BRCA2_p.R1190W	BRCA2_p.R2108C	BRCA2_p.R3385H	BRCA2_p.S1733F	BRCA2_p.V1283fs*2	ERCC4_p.P379S	ESR1_p.D540G	ESR1_p.G160C	ESR1_p.S465P	ESR1_p.V535M	ESR1_p.Y539S	FGFR1_p.H829R	FGFR1_p.L645V	MUC16_p.A4787T	MUC16_p.G2711R	MUC16_p.L12591P	MUC16_p.L7451W	MUC16_p.P10818L	MUC16_p.P4854A	MUC16_p.R12194Q	MUC16_p.R13693G	MUC16_p.S6504Y	MUC16_p.T1611K	MUC16_p.T2420I	MUC16_p.T2750I	MUC16_p.T4391R	MUC16_p.Y14312C	PIK3CA_p.E545K	PIK3CA_p.E726K	PIK3CA_p.H1047R	PIK3CA_p.N107S	PIK3R1_p.L113M	PTEN_p.N385D	PTEN_p.Y509*	AKT1 p.E322E	AKT1 p.G373S	AKT1 p.N231fs*76	AKT1 p.T479M	AKT1 p.V7M	AR p.A475V	AR p.C406Y
HR+HER2- #1																															45.09										31.82
HR+HER2- #2																																						21.83
HR+HER2- #3																	3.42			42.26				63.23
HR+HER2- #4					51.69				47.22	49.31								49.76
HR+HER2- #7																													46.97
HR+HER2- #8																																				7.36
HR+HER2- #12						48.44
HR+HER2- #13							50.05																		47.84								1.86									2.6
HR+HER2- #15
HR+HER2- #16																			12.01																		34.18	35.26
HR+HER2- #17											48.71				4.63						4.34											58.21
HR+HER2- #18																																						5.95
HR+HER2- #19
HR+HER2- #20								48.11
HR+HER2- #21
HR+HER2- #22																																				3.49
HR+HER2- #23																									47.25	48.22								2.52										6.65
HR+HER2- #24	4.37																																										6			5.15
HR+HER2- #25	2.67											44.31																																					8.13
HR+HER2- #26				3.89									50.22	51		46.72			4.63																												7.03
HR+HER2- #27																																						8.91	15.08
HR+HER2- #29															7.76													38.42								17.14
HR+HER2- #30																							48.17
HR+HER2- #31		2.72	50.66																								49.01								51.35										5.83
HR+HER2- #32																						51.9																										24.64
HR+HER2- #33
Translation Impact	missense	missense	stop gain	missense	missense	missense	missense	missense	missense	missense	missense	missense	frameshift	missense	missense	missense	missense	missense	missense	missense	missense	missense	missense	missense	missense	missense	missense	missense	missense	missense	missense	missense	missense	missense	missense	missense	missense	missense	missense	missense	missense	stop gain	synonymous	missense	frameshift	missense	missense	missense	missense
Classification	Uncertain Significance	Likely Pathogenic	Pathogenic	Uncertain Significance	Uncertain Significance	Benign	Likely Benign	Likely Benign	Likely Benign	Likely Benign	Likely Benign	Likely Benign	Uncertain Significance	Uncertain Significance	Pathogenic	Uncertain Significance	Pathogenic	Uncertain Significance	Pathogenic	Uncertain Significance	Uncertain Significance	Uncertain Significance	Uncertain Significance	Uncertain Significance	Uncertain Significance	Uncertain Significance	Uncertain Significance	Uncertain Significance	Uncertain Significance	Uncertain Significance	Uncertain Significance	Uncertain Significance	Uncertain Significance	Uncertain Significance	Uncertain Significance	Pathogenic	Pathogenic	Pathogenic	Likely Pathogenic	Uncertain Significance	Uncertain Significance	Pathogenic	Uncertain Significance	Uncertain Significance	Uncertain Significance	Uncertain Significance	Uncertain Significance	Benign	Likely Pathogenic
SIFT Function Prediction	Damaging	Tolerated												Damaging	Damaging	Damaging	Tolerated	Tolerated	Damaging	Tolerated	Damaging	Tolerated	Damaging		Damaging	Damaging	Tolerated			Damaging	Damaging	Tolerated	Damaging			Tolerated	Tolerated	Tolerated	Tolerated	Tolerated	Tolerated			Activating		Damaging	Damaging	Tolerated	Tolerated
PolyPhen-2 Function Prediction	Probably Damaging			Benign	Benign	Possibly Damaging	Possibly Damaging	Possibly Damaging	Benign	Benign	Benign	Benign		Probably Damaging	Possibly Damaging	Possibly Damaging	Possibly Damaging	Possibly Damaging	Possibly Damaging	Benign	Probably Damaging	Benign	Probably Damaging	Benign	Benign	Benign	Benign	Probably Damaging	Possibly Damaging	Probably Damaging	Benign	Benign	Probably Damaging	Benign	Probably Damaging	Probably Damaging	Benign	Benign	Possibly Damaging	Benign	Benign			Benign		Benign	Possibly Damaging
dbSNP ID	121434592	78686797	80357433		777028631	56403624	80359037	56087561	80358604	55794205	80358398	55639415	80359405; 1229267914	1799802		149308960	1057519714	778116774		755160898		777693974	753935473	202157654	201455232	754253254	144194458	139868374	145435147	200919021	186319266	527465444		748103285	200032872	104886003	867262025	121913279		1430309844						201291259		200390780
1000 Genomes Frequency										0.120		0.180		0.220		0.060								0.100	0.080		0.240	0.280	0.040	0.120	0.100	0.020			0.060											0.02		0.106
ExAC Frequency	0.001				0.001	0.023	0.001	0.021	0.011	0.058	0.004	0.047	0.012	0.377		0.187		0.002		0.002		0.002		0.309	0.139	0.002	0.438	0.447	0.029	0.388	0.270	0.007		0.001	0.206	0.001		0.001								0.003		0.546
gnomAD Frequency	0.000		0.001		0.000	0.023	0.001	0.021	0.011	0.055	0.002	0.046	0.004	0.406		0.155		0.004		0.002		0.002	0.000	0.302	0.104	0.001	0.490	0.444	0.022	0.371	0.273	0.006		0.000	0.235	0.000		0.000		0.003						0.002		0.143
HGMD	CM1611160 (DM)	CM204811 (DM)	CM960185 (DM)		CM173997 (DM?)	CM004188 (DM?)	CM1619567 (DM?)	CM041730 (DM?)		CM114781 (DM?)		CM151876 (DM?)	CD961852 (DM)	CM101827 (DM?)																						CM126692 (DM)	CM126693 (DM)	CM153086 (DM)				CM170779 (DM)						CM064984 (DM)
[truncated: 133 more columns]
