# Supplementary material for: Integrative statistical analyses of multiple liquid biopsy analytes in metastatic breast cancer
Source: Genome Med. 2021 May 17;13:85. doi: 10.1186/s13073-021-00902-1 (PMC8130163; doi:10.1186/s13073-021-00902-1)
Supplement: Supplementary file 5 — Additional file 5: Table S4. Hierarchical clustering results, their permutations, and the ELIMA.score. [file 13073_2021_902_MOESM5_ESM.xlsx]

## Sheet: Table S4
Additional file 5: Table S4: Hierarchical clustering results, their permutations, and the ELIMA score. All LBAs were analyzed separately by means of hierarchical clustering by dividing the patient population into 4 groups. The clusters that differentiate the patients with favorable outcome (all subsequently assigned the number 0) from those with non-favorable outcome (all subsequently assigned th…
A															B			clustering with single LBA results				ELIMA score
CTC mRNA	Cluster1	Cluster2	Cluster3	Cluster4	Log-Rank p-Value		cfDNA	Cluster1	Cluster2	Cluster3	Cluster4	Log-Rank p-Value			Patient ID	Survival Status (deceased=1; alive=0)	Follow-up time [months]	EVmRNA clustering (Permutation7)	CTCmRNA clustering (Permutation 2)	CTCgDNA clustering (Permutation3)	cfDNA clustering (Permutation6)	sum of EVmRNA + CTCmRNA + CTCgDNA + cfDNA clustering
Permutation1	1	0	0	0	0.6800		Permutation1	1	0	0	0	0.0086			1	0	54	0	0	1	1	2
Permutation2	0	1	0	0	0.1400		Permutation2	0	1	0	0	0.0310			2	1	136	0	1	0	0	1
Permutation3	0	0	1	0	0.7600		Permutation3	0	0	1	0	0.6200			3	1	112	1	1	1	1	4
Permutation4	0	0	0	1	0.6700		Permutation4	0	0	0	1	0.2800			4	1	113	1	0	1	1	3
Permutation5	1	1	0	0	0.4600		Permutation5	1	1	0	0	0.9800			7	1	59	1	0	1	1	3
Permutation6	0	1	1	0	0.5000		Permutation6	0	1	1	0	0.0020			8	1	78	1	1	1	0	3
Permutation7	1	0	1	0	0.5200		Permutation7	1	0	1	0	0.1000			12	0	48	1	0	0	0	1
															13	1	23	1	0	1	1	3
CTC gDNA	Cluster1	Cluster2	Cluster3	Cluster4	Log-Rank p-Value		EV mRNA	Cluster1	Cluster2	Cluster3	Cluster4	Log-Rank p-Value			15	1	274	0	0	1	0	1
Permutation1	1	0	0	0	0.2300		Permutation1	1	0	0	0	0.9800			16	1	43	0	0	0	0	0
Permutation2	0	1	0	0	0.1900		Permutation2	0	1	0	0	0.1200			17	1	112	1	0	1	1	3
Permutation3	0	0	1	0	0.0300		Permutation3	0	0	1	0	0.0500			18	0	179	0	0	0	0	0
Permutation4	0	0	0	1	0.8500		Permutation4	0	0	0	1	0.1300			19	0	352	0	0	0	0	0
Permutation5	1	1	0	0	0.0440		Permutation5	1	1	0	0	0.1600			20	1	176	1	0	0	0	1
Permutation6	0	1	1	0	0.3000		Permutation6	0	1	1	0	0.5300			21	0	154	0	0	0	0	0
Permutation7	1	0	1	0	0.1700		Permutation7	1	0	1	0	0.0430			22	1	271	1	0	0	0	1
															23	1	173	0	0	1	1	2
															24	1	147	0	0	1	0	1
															25	1	54	1	0	1	0	2
															26	1	82	0	1	1	1	3
															27	1	268	0	0	1	0	1
															29	1	136	0	1	1	1	3
															30	1	92	1	0	1	1	3
															31	1	78	1	0	1	1	3
															32	1	98	0	0	1	1	2
															33	1	209	1	0	1	0	2
