# Supplementary material for: Integrative statistical analyses of multiple liquid biopsy analytes in metastatic breast cancer
Source: Genome Med. 2021 May 17;13:85. doi: 10.1186/s13073-021-00902-1 (PMC8130163; doi:10.1186/s13073-021-00902-1)
Supplement: Supplementary file 8 — Additional file 8: Table S5. Literature research for actionable marker in breast cancer. [file 13073_2021_902_MOESM8_ESM.xlsx]

## Sheet: Table S5
Additional File 8: Table S5: Literature research for actionable marker in breast cancer.
Actionable signal	Targeted therapy option	Reference
AKT1 variants	capivasertib AZD5363, an AKT kinase inhibitor	(Condorelli et al. 2019) at least Tier III A level of evidence by ESMO
PTEN variants	capivasertib AZD5363, an AKT kinase inhibitor
BRCA1 variants	PARP-inhibitors
BRCA2 variants	PARP-inhibitors
PIK3CA variants	alpelisib, an alpha-selective PI3K inhibitor
ESR1 variants	resistance to exemestane
ERBB2 variants	neratinib, an irreversible pan-HER tyrosine kinase inhibitor
AR overexpression	sensitivity to AR inhibitor enzalutamide	(Cochrane et al., 2014)
AURKA overexpression	decreased sensitivity to taxanes	(Cirak et al., 2015)
ERCC1 overexpression	resistance to cisplatin based chemotherapy	(EL Baiomy and El Kashef, 2017)
ERBB2 overexpression	resistance to paclitaxel, sensitivity to trastuzumab, sensitivity to lapatinib	(AGO Breast Committee, 2020)
ERBB3 overexpression	resistance to trastuzumab	(Adamczyk et al., 2017)
PIK3CA overexpression	resistance to trastuzumab	(Peiró et al., 2014)
SRC overexpression	resistance to trastuzumab	(Peiró et al., 2014)
